# Supplementary material for: Engaging Female Community Health Volunteers (FCHVs) for cardiovascular diseases risk screening in Nepal
Source: PLoS One. 2022 Jan 6;17(1):e0261518. doi: 10.1371/journal.pone.0261518 (PMC8735630; doi:10.1371/journal.pone.0261518)
Supplement: S1 Dataset — (XLSX) [file pone.0261518.s001.xlsx]

## Sheet: Data 
FCHV ID	No.	SEX (1 standing for male/2 standing for female)	AGE	Diabetic (1 for yes/ 0 for no)	Diagnosed CVD (1 for yes/0 for no)	Smoker (1 for yes/0 for no)	Mean of two systolic blood pressure readings (mmHg)	CVD risk (FCHV)
1	1	1	45	1	0	0	140	<10%
1	2	2	50	0	0	0	121	<10%
1	3	2	41	0	0	0	100.5	<10%
1	4	1	52	0	0	0	107.5	<10%
1	5	2	72	0	0	0	143	> 10% < 20%
1	6	1	68	0	0	0	128.5	> 10% < 20%
1	7	2	42	0	0	0	125.5	<10%
1	8	2	54	0	0	0	113.5	<10%
1	9	2	38	0	0	0	119.5	<10%
1	10	2	74	0	0	0	143	> 10% < 20%
1	11	2	50	0	0	0	97	<10%
1	12	2	45	0	0	0	118	> 10% < 20%
1	13	2	54	0	0	0	161	<10%
1	14	1	55	0	0	0	239.5	<10%
1	15	2	50	0	0	0	126.5	<10%
1	16	1	48	0	0	0	124	<10%
1	17	2	43	0	0	0	107.5	> 10% < 20%
1	18	1	74	0	0	0	129	> 10% < 20%
1	19	2	71	0	0	0	126.5	<10%
1	20	2	46	0	0	0	126	<10%
1	21	1	50	0	0	1	119.5	<10%
1	22	1	53	0	0	1	155.5	>20%<30%
1	23	2	67	0	0	1	147.5	<10%
1	24	2	40	0	0	0	157	<10%
1	25	2	55	0	0	0	119	>20%<30%
1	26	2	70	1	0	0	138	<10%
1	27	1	49	0	0	1	112.5	<10%
1	28	2	55	0	0	0	121.5	<10%
1	29	2	42	0	0	0	149	<10%
1	30	2	48	0	0	1	154.5	<10%
1	31	2	60	0	0	0	132.5	<10%
1	32	1	57	1	0	0	150	<10%
1	33	2	54	0	0	0	123.5	<10%
1	34	2	36	0	0	0	109.5	>10%<20%
1	35	2	62	0	0	1	138.5	<10%
1	36	1	40	0	0	0	133	<10%
1	37	1	51	0	0	1	120	> 10% < 20%
1	38	2	67	0	0	0	153	<10%
1	39	2	48	0	0	0	149	> 10% < 20%
1	40	2	50	1	0	1	149	<10%
1	41	2	54	0	0	0	114.5	<10%
1	42	2	45	0	0	0	120.5	<10%
1	43	2	51	0	0	0	127	<20%>30%
1	44	2	48	0	0	0	185	<10%
1	45	2	45	0	0	0	135	<10%
1	46	2	45	0	0	0	116	<10%
1	47	2	54	0	0	0	130.5	<10%
1	48	1	45	0	0	0	120.5	<10%
1	49	2	40	0	0	0	123	<10%
1	50	2	65	1	0	0	137.5	> 10% < 20%
2	1	1	41	0	0	1	125.5	<10%
2	2	1	46	0	0	1	167	>10%<20%
2	3	2	39	0	0	0	118.5	<10%
2	4	2	44	1	0	0	104.5	<10%
2	5	1	55	1	0	1	92	<10%				,
2	6	2	41	0	0	0	106.5	<10%
2	7	2	48	0	0	0	121	<10%
2	8	2	65	0	0	0	126.5	<10%
2	9	2	40	0	0	0	123	<10%
2	10	2	37	0	0	0	123	<10%
2	11	2	74	0	0	0	141	> 10% < 20%
2	12	2	66	0	0	0	124	<10%
2	13	2	70	0	0	0	124.5	> 10% < 20%
2	14	2	68	0	0	0	131	<10%
2	15	2	51	0	0	0	111	<10%
2	16	2	44	1	0	0	93.5	<10%
2	17	2	52	0	0	0	130.5	<10%
2	18	2	45	0	0	0	123	<10%
2	19	2	49	0	0	0	116.5	<10%
2	20	1	49	0	0	1	118	<10%
2	21	1	35	0	0	0	106	<10%
2	22	2	40	0	0	0	133.5	<10%
2	23	2	66	1	0	0	115	>10%<20%
2	24	2	60	0	0	0	125.5	>10%<20%
2	25	2	47	0	0	0	122	<10%
2	26	2	59	0	0	0	95	<10%
2	27	2	35	0	0	0	95	<10%
2	28	2	66	0	0	0	114.5	<10%
2	29	1	36	0	0	0	128	<10%
2	30	2	37	0	0	0	125	<10%
2	31	2	42	0	0	0	150.5	<10%
2	32	2	40	0	0	0	139.5	<10%
2	33	2	52	0	0	0	133.5	<10%
2	34	2	44	0	0	0	123.5	<10%
2	35	2	53	0	0	0	109.5	<10%
2	36	2	39	0	0	0	139.5	<10%
2	37	2	40	0	0	0	82	<10%
2	38	2	48	0	0	0	135	<10%
2	39	1	64	0	0	1	126.5	>10%<20%				5
2	40	2	37	0	0	0	104.5	<10%
2	41	2	41	0	0	0	131	<10%
2	42	1	47	0	0	0	147.5	<10%
2	43	2	60	0	0	1	146	>20%<30%
2	44	2	49	0	0	0	115.5	<10%
2	45	2	58	0	0	1	139.5	<10%
2	46	2	43	0	0	0	110.5	<10%
2	47	2	42	0	0	0	131.5	<10%
2	48	2	45	0	0	0	102	<10%
2	49	2	62	1	0	0	126.5	>10%<20%
2	50	2	39	0	0	0	108.5	<10%
3	1	2	38	0	0	0	109	<10%
3	2	2	45	0	0	0	115.5	<10%
3	3	2	36	0	0	0	101.5	<10%
3	4	2	41	0	0	0	136.5	<10%
3	5	2	46	0	0	0	136	<10%
3	6	2	50	0	0	0	133	<10%
3	7	2	71	0	0	0	166	>30%<40%
3	8	2	38	0	0	0	120	<10%
3	9	1	54	0	0	0	227.5	<10%
3	10	2	66	0	0	0	138.5	<10%
3	11	1	70	0	0	0	127	<10%
3	12	2	73	0	0	0	138	>10%<20%
3	13	2	43	0	0	0	119.5	<10%
3	14	2	55	0	0	0	147	<10%
3	15	2	39	0	0	0	101.5	<10%
3	16	1	35	0	0	1	110.5	<10%
3	17	2	71	0	0	0	120.5	>10%<20%
3	18	1	45	0	0	0	145	<10%
3	19	2	52	0	0	0	96	<10%
3	20	2	41	0	0	0	102	<10%
3	21	2	36	0	0	0	99	<10%
3	22	2	48	0	0	0	142.5	<10%
3	23	2	39	0	0	0	104.5	<10%
3	24	2	40	0	0	0	102.5	<10%
3	25	2	36	0	0	0	108.5	<10%
3	26	1	60	0	0	1	150	>20%<30%
3	27	2	52	0	0	0	98	<10%
3	28	1	40	0	0	1	124.5	<10%
3	29	1	45	0	0	0	121	<10%
3	30	2	60	0	0	0	116	<10%
3	31	1	60	0	0	0	119	<10%
3	32	1	67	0	0	1	162	>30%<40%
3	33	2	41	0	0	0	115	<10%
3	34	2	50	0	0	0	138	<10%
3	35	2	53	0	0	0	114.5	<10%
3	36	2	50	0	0	0	103	<10%
3	37	1	49	0	0	0	146	<10%
3	38	2	35	0	0	0	102	<10%
3	39	2	72	0	0	0	119.5	>20%<30%
3	40	2	60	0	0	0	126	<10%
3	41	1	60	1	0	0	143	>20%<30%
3	42	2	40	0	0	0	119.5	<10%
3	43	1	43	0	0	0	121	<10%
3	44	2	43	0	0	0	114.5	<10%
3	45	2	42	0	0	0	126.5	<10%
3	46	2	54	0	0	0	116	<10%
3	47	2	54	0	0	0	117	<10%
3	48	1	38	0	0	1	114.5	<10%
3	49	2	49	0	0	0	97	<10%
3	50	2	73	0	0	1	121.5	>10%<20%
4	1	2	36	0	0	0	97	<10%
4	2	2	59	0	0	1	139	>10%<20%
4	3	2	39	0	0	0	130.5	<10%
4	4	2	68	0	0	1	124.5	>10%<20%
4	5	2	53	0	0	0	132	<10%
4	6	2	48	0	0	0	133.5	<10%
4	7	1	59	0	0	1	141.5	<10%
4	8	2	40	0	0	0	106	<10%
4	9	2	35	0	0	0	101	<10%
4	10	2	62	0	0	0	149.5	>10%<20%
4	11	2	40	0	0	0	118.5	<10%
4	12	2	50	0	0	0	115	<10%
4	13	1	65	0	0	0	106.5	<10%
4	14	2	38	0	0	0	119	<10%
4	15	2	35	0	0	0	119.5	<10%
4	16	1	60	0	0	1	118.5	>10%<20%
4	17	2	70	0	1	0	122	>10%<20%
4	18	1	58	0	0	1	116	<10%
4	19	2	53	0	0	1	99	<10%
4	20	2	56	0	0	0	129.5	<10%
4	21	1	64	0	0	1	112.5	<10%
4	22	2	35	0	0	0	110	<10%
4	23	2	51	0	0	0	129.5	<10%
4	24	2	60	0	0	1	121.5	>20%<30%
4	25	2	58	1	1	0	149.5	>10%<20%
4	26	1	36	0	0	0	121.5	<10%
4	27	1	Age missing in the form	0	1	0	152.5	>30%<40%
4	28	2	40	0	0	0	120.5	<10%
4	29	2	51	0	0	0	105.5	<10%
4	30	2	49	0	0	0	144	<10%
4	31	2	61	0	1	1	130.5	>10%<20%
4	32	2	45	1	0	0	117	<10%
4	33	2	44	0	0	0	127.5	<10%
4	34	2	35	0	0	0	121	<10%
4	35	2	51	0	0	0	133	<10%
4	36	2	48	0	0	0	126	<10%
4	37	2	48	0	0	0	123.5	<10%
4	38	2	60	0	1	0	129.5	CVD risk % missing in the form
4	39	2	48	0	0	0	112	<10%
4	40	1	45	1	1	0	131	<10%
4	41	2	53	0	0	0	132	<10%
4	42	2	70	0	0	1	127.5	>10%<20%
4	43	2	58	0	0	0	125.5	<10%
4	44	2	40	0	1	0	139.5	<10%
4	45	2	62	0	0	0	151	>20%	,
4	46	2	46	0	0	0	119.5	<10%
4	47	2	47	0	0	0	99.5	<10%
4	48	2	71	0	0	1	99.5	<10%
4	49	1	72	0	0	0	136	<10%
4	50	2	40	0	0	0	117.5	<10%
4	51	2	37	0	1	0	150	<10%
4	52	2	65	0	0	1	141.5	>20%<30%
4	53	1	37	0	0	0	111.5	<10%
4	54	2	72	1	0	0	168.5	>30%<40%
5	1	2	55	0	0	0	104.5	<10%	,
5	2	2	45	0	0	0	112	<10%
5	3	2	50	1	0	0	114	<10%
5	4	2	50	1	0	0	104	<10%
5	5	2	51	0	0	0	117.5	<10%
5	6	2	46	0	0	0	112.5	<10%
5	7	1	43	0	0	0	116	<10%
5	8	2	66	1	0	0	111.5	<10%
5	9	2	63	0	0	1	110.5	>10%<20%
5	10	2	68	0	0	0	107.5	<10%
5	11	2	46	0	0	0	118.5	<10%
5	12	2	56	0	0	0	117	<10%
5	13	2	58	0	0	0	151.5	<10%
5	14	1	38	0	0	0	142	<10%
5	15	2	53	0	0	0	120	<10%
5	16	1	46	0	0	0	133.5	<10%
5	17	1	48	0	0	1	155	<10%
5	18	1	36	0	0	1	114.5	<10%
5	19	1	55	0	0	0	118.5	<10%
5	20	2	37	0	0	0	110.5	<10%
5	21	1	71	0	0	1	135.5	>10%<20%
5	22	2	45	0	0	0	130.5	<10%
5	23	2	64	0	0	1	105	<10%
5	24	2	53	0	0	0	137.5	<10%
5	25	2	62	0	0	0	124.5	<10%
5	26	2	51	0	0	0	125	<10%
5	27	2	62	0	0	0	177	>20%<30%
5	28	2	42	0	0	0	101.5	<10%
5	29	2	50	0	0	0	105	<10%
5	30	2	72	0	0	0	110	<10%
5	31	2	70	0	0	1	153.5	>20%<30%
5	32	1	65	0	0	1	121.5	<10%
5	33	2	51	0	0	0	138.5	<10%
5	34	2	50	0	0	0	130.5	<10%
5	35	2	53	0	0	1	106.5	<10%
5	36	1	74	0	0	0	141.5	>10%<20%
5	37	1	40	0	0	0	137	<10%
5	38	2	55	0	0	0	116.5	<10%
5	39	1	48	0	0	0	139.5	<10%
5	40	2	50	0	0	0	142	<10%
5	41	2	48	0	0	0	145.5	<10%
5	42	1	50	0	0	0	146.5	<10%
5	43	1	46	0	0	1	104	<10%
5	44	1	56	0	0	0	139	<10%
5	45	2	50	1	0	0	124	<10%
5	46	2	50	0	0	0	106.5	<10%
5	47	1	46	0	0	1	130.5	<10%
5	48	2	36	0	0	0	150.5	<10%
5	49	2	48	0	0	0	143.5	<10%
5	50	2	46	0	0	0	102.5	<10%
6	1	2	43	0	0	0	101.5	<10%
6	2	1	49	0	0	1	137.5	<10%
6	3	2	44	0	0	0	116	<10%
6	4	1	57	1	0	0	114	<10%
6	5	1	36	0	0	0	121.5	<10%
6	6	1	60	0	0	0	136	<10%
6	7	1	40	0	0	0	128.5	<10%
6	8	1	46	0	0	0	133	<10%
6	9	1	36	0	0	0	169.5	<10%
6	10	1	58	1	0	0	137.5	<10%
6	11	1	49	0	0	0	131	<10%
6	12	2	56	0	0	0	87	<10%
6	13	2	35	0	0	0	85	<10%
6	14	2	42	0	0	0	145	<10%
6	15	2	55	0	0	0	123.5	<10%
6	16	2	45	0	0	0	139	<10%
6	17	2	55	0	0	0	112	<10%
6	18	2	35	0	0	0	112.5	<10%
6	19	2	42	0	0	0	101.5	<10%
6	20	2	55	0	1	1	136	<10%
6	21	1	68	0	0	0	137	<10%
6	22	1	46	0	1	1	133	<10%
6	23	2	40	0	0	0	124	<10%
6	24	1	42	0	0	1	125	<10%
6	25	1	48	1	0	1	105.5	<10%
6	26	1	40	0	0	0	113.5	<10%
6	27	2	75	1	0	0	135	>20%<30%
6	28	1	48	0	0	1	137.5	<10%
6	29	2	61	0	0	0	107.5	<10%
6	30	2	40	1	0	1	92.5	<10%
6	31	2	39	0	0	0	89.5	<10%
6	32	1	39	0	0	0	100.5	<10%
6	33	2	54	1	0	0	98	<10%
6	34	1	38	0	0	1	98.5	<10%
6	35	1	50	0	0	1	129	<10%
6	36	2	68	0	0	0	108	<10%
6	37	1	55	0	0	1	103.5	<10%
6	38	1	67	0	0	0	124	<10%
6	39	2	43	0	0	0	113.5	<10%
6	40	2	48	0	0	1	119	<10%
6	41	2	45	0	0	0	105.5	<10%
6	42	1	46	0	0	1	108	<10%
6	43	2	36	0	0	0	118	<10%
6	44	2	42	0	0	0	105	<10%
6	45	2	38	0	0	1	115	<10%
6	46	2	62	0	0	0	109	<10%
6	47	1	48	0	0	0	137	<10%
6	48	1	70	1	0	0	121.5	>10%<20%
6	49	1	46	0	0	0	127.5	<10%
6	50	2	66	1	0	0	133	<10%
7	1	1	50	0	0	0	109.5	<10%
7	2	2	52	0	0	0	94.5	<10%
7	3	2	41	0	0	0	86	<10%
7	4	2	42	0	0	0	94.5	<10%
7	5	1	38	0	0	0	102	<10%
7	6	2	35	0	0	0	93.5	<10%
7	7	2	42	0	0	1	103.5	<10%
7	8	2	52	0	0	0	145	<10%
7	9	2	38	0	0	0	134	<10%
7	10	2	36	0	0	0	127.5	<10%
7	11	2	39	0	0	0	132	<10%
7	12	2	65	0	0	0	134.5	<10%
7	13	1	58	0	0	0	174	<20%
7	14	2	63	0	0	0	142.5	<20%
7	15	2	38	0	0	0	107.5	<10%
7	16	2	60	0	0	0	128.5	<10%
7	17	2	39	0	0	0	97.5	<10%
7	18	1	67	0	0	0	128.5	<10%
7	19	2	35	0	0	0	199.5	<40%
7	20	2	38	0	0	0	116.5	<10%
7	21	2	43	0	0	0	86	<10%
7	22	2	37	0	0	0	105.5	<10%
7	23	1	49	0	0	1	123	<10%
7	24	2	55	0	0	0	111.5	<10%
7	25	2	54	0	0	0	134	<10%
7	26	2	55	0	0	0	119	<10%
7	27	1	47	0	0	0	119	<10%
7	28	1	38	0	0	0	132.5	<10%
7	29	2	41	0	0	0	116	<10%
7	30	2	70	0	0	0	142	<10%
7	31	2	50	0	0	0	106.5	<10%
7	32	2	62	0	0	0	115.5	<10%
7	33	2	52	0	0	0	117	<10%
7	34	2	63	0	0	0	107.5	<10%
7	35	1	54	0	0	1	132	<10%
7	36	2	35	0	0	0	87.5	<10%
7	37	2	54	0	0	0	131	<10%
7	38	2	51	0	0	1	141.5	<10%
7	39	2	65	0	0	0	127.5	<10%
7	40	2	53	0	0	0	117.5	<10%
7	41	2	41	0	0	0	108	<10%
7	42	2	42	0	0	0	104	<10%
7	43	1	67	0	0	0	165	<40%
7	44	2	60	0	0	0	110.5	<10%
7	45	1	42	0	0	1	136	<10%
7	46	2	61	0	0	0	140.5	<20%
7	47	2	47	0	0	0	133	<10%
7	48	2	40	0	0	0	116.5	<10%
7	49	2	42	0	0	0	122	<10%
7	50	2	51	0	0	0	117.5	<10%
8	1	2	39	0	0	0	123.5	<10%
8	2	2	44	0	0	0	114	<10%
8	3	2	57	0	0	0	117	<10%
8	4	2	42	0	0	0	115.5	<10%
8	5	1	56	1	0	1	158	>10%<20%
8	6	1	40	0	0	1	131	<10%
8	7	1	57	0	0	0	133.5	<10%
8	8	1	42	0	0	0	119	<10%
8	9	2	34	0	0	0	110	<10%
8	10	1	42	0	0	0	134	<10%
8	11	2	40	0	0	0	103	<10%
8	12	1	39	0	0	0	132	<10%
8	13	2	60	0	0	0	121	<10%
8	14	2	50	0	0	0	108.5	<10%
8	15	2	51	1	0	0	126	<10%
8	16	2	47	0	0	0	125	<10%
8	17	1	39	0	0	0	119	<10%
8	18	1	45	0	0	1	124.5	<10%
8	19	2	45	0	0	0	119	<10%
8	20	2	36	0	0	0	106	<10%
8	21	1	62	0	0	0	145.5	>10%<20%
8	22	2	58	1	0	0	111	<10%
8	23	2	47	0	0	0	118.5	<10%
8	24	1	54	0	0	0	135.5	<10%
8	25	2	60	0	0	1	134.5	>20%<30%
8	26	2	62	0	0	0	130	<10%
8	27	2	68	0	0	0	123.5	<10%
8	28	2	46	1	0	0	131.5	<10%
8	29	2	73	1	0	0	157.5	>30%<40%
8	30	2	51	0	0	0	140	<10%
8	31	2	53	0	0	0	123.5	<10%
8	32	2	40	1	0	0	104.5	<10%
8	33	2	38	0	0	0	105.5	<10%
8	34	2	46	0	0	0	142	<10%
8	35	2	55	1	0	0	133	<10%
8	36	2	46	0	0	0	198	>20%<30%
8	37	2	39	0	0	0	92	<10%
8	38	2	58	1	0	0	136	<10%
8	39	2	35	0	0	0	110	<10%
8	40	2	62	0	0	0	135.5	<10%
8	41	2	40	0	0	0	110	<10%
8	42	2	46	0	0	0	102	<10%
8	43	2	35	0	0	0	134	<10%
8	44	2	58	0	0	0	133	<10%
8	45	2	59	0	0	0	126.5	<10%
8	46	2	60	0	0	0	149.5	>10%<20%
8	47	2	48	0	0	0	115.5	<10%
8	48	1	48	0	0	0	114.5	<10%
8	49	2	55	0	0	0	104.5	<10%
8	50	2	71	0	0	0	154.5	<10%
9	1	2	38	0	0	0	97.5	<10%
9	2	2	55	0	0	0	110.5	<10%
9	3	2	35	0	0	0	125.5	<10%
9	4	1	46	0	0	0	134.5	<10%
9	5	2	50	0	0	0	115.5	<10%
9	6	2	43	1	0	0	102.5	<10%
9	7	1	62	1	0	0	128	<10%
9	8	2	56	1	0	0	115	<10%
9	9	2	65	0	0	0	124	>10%<20%
9	10	1	74	0	0	1	132.5	>10%<20%
9	11	1	40	0	0	0	117	<10%
9	12	2	59	0	0	1	127.5	<10%
9	13	2	74	0	0	1	119.5	<10%
9	14	2	35	0	0	1	101	<10%
9	15	2	36	0	0	0	104	<10%
9	16	2	40	0	0	1	108	<10%
9	17	1	69	0	0	1	124	>10%<27%
9	18	2	46	0	0	0	98.5	<10%
9	19	1	40	0	0	0	115	<10%
9	20	2	56	1	0	0	125	<10%
9	21	2	34	0	0	1	100.5	<10%
9	22	1	41	0	0	0	129	<10%
9	23	1	41	0	0	1	128	<10%
9	24	2	40	0	0	0	117	<10%
9	25	2	40	0	0	0	125.5	<10%
9	26	2	40	0	0	0	102	<10%
9	27	2	40	0	0	0	102	<10%
9	28	1	67	0	0	0	117	<10%
9	29	1	77	0	0	0	117	<10%
9	30	2	53	0	0	0	119	<10%
9	31	2	56	0	0	0	121	<10%
9	32	2	55	0	0	0	121	<10%
9	33	1	55	0	0	1	135.5	<10%
9	34	1	55	0	0	1	133	<10%
9	35	2	50	1	0	1	117	<10%
9	36	1	48	1	0	1	112	<10%
9	37	2	45	1	0	0	120	<10%
9	38	2	54	1	0	1	123	<10%
9	39	1	62	0	0	0	119	<10%
9	40	2	62	0	0	0	117.5	<10%
9	41	1	58	0	0	0	117	<10%
9	42	1	60	0	0	1	114.5	>10%<20%
9	43	2	40	1	0	1	111	<10%
9	44	1	52	0	0	1	119.5	<10%
9	45	1	51	0	0	1	107.5	<10%
9	46	2	60	0	0	1	108.5	>10%<20%
9	47	2	37	0	0	0	112	<10%
9	48	2	34	0	0	1	112	<10%
9	49	2	53	0	0	0	147.5	<10%
9	50	2	37	0	0	0	120.5	<10%
10	1	2	62	1	0	0	129	>10%<20%
10	2	1	64	0	0	1	106	>10%<20%
10	3	1	45	0	0	0	124	<10%
10	4	2	39	0	0	0	112.5	<10%
10	5	2	36	0	0	0	106	<10%
10	6	2	59	1	0	0	128.5	<10%
10	7	1	62	0	0	0	156.5	>10%<20%
10	8	1	38	0	0	0	139.5	<10%
10	9	2	55	0	0	0	131.5	<10%
10	10	1	39	0	0	0	137.5	<10%
10	11	2	46	0	0	0	113.5	<10%
10	12	2	39	0	0	0	127	<10%
10	13	2	37	0	0	0	163.5	<10%
10	14	2	36	0	0	0	158	<10%
10	15	1	49	0	0	0	137	<10%
10	16	2	54	0	0	0	130.2	<10%
10	17	1	43	0	0	0	132.5	<10%
10	18	2	45	0	0	0	107	<10%
10	19	2	36	0	0	0	133.5	<10%
10	20	1	49	0	0	0	138	<10%
10	21	2	45	0	0	0	131.5	<10%
10	22	1	48	1	0	0	142	<10%
10	23	2	44	0	0	0	127.5	<10%
10	24	1	46	0	0	0	132.5	<10%
10	25	1	49	0	0	0	137.5	<10%
10	26	1	45	0	0	0	137.5	<10%
10	27	1	46	0	0	0	127.5	<10%
10	28	1	49	0	0	0	137.5	<10%
10	29	2	55	0	0	0	127.5	<10%
10	30	1	41	0	0	0	127.5	<10%
10	31	1	48	0	0	0	152.5	<10%
10	32	2	45	0	0	0	134.5	<10%
10	33	1	53	0	0	0	132.5	<10%
10	34	2	35	0	0	0	119	<10%
10	35	2	52	0	0	0	125	<10%
10	36	1	43	0	0	0	113.5	<10%
10	37	1	61	1	0	0	150	>20%<30%
10	38	1	43	0	0	0	125	<10%
10	39	1	35	0	0	0	126.5	<10%
10	40	2	43	0	0	0	140.5	<10%
10	41	2	67	0	0	0	195.5	<10%
10	42	2	45	0	0	0	129.5	<10%
10	43	1	46	0	0	0	135	<10%
10	44	2	62	0	0	0	136.5	<10%
10	45	2	55	0	0	0	124.5	<10%
10	46	1	59	0	0	0	129	<10%
10	47	2	44	0	0	0	107	<10%
10	48	2	65	0	0	0	133	<10%
10	49	1	40	0	0	1	130.5	<10%
10	50	2	48	0	0	0	106	<10%
